# Supplementary material for: Concentration-Dependent Attenuation of Pro-Fibrotic Responses after Cannabigerol Exposure in Primary Rat Hepatocytes Cultured in Palmitate and Fructose Media
Source: Cells. 2023 Sep 9;12(18):2243. doi: 10.3390/cells12182243 (PMC10526512; doi:10.3390/cells12182243)
Supplement: Supplementary file 1 [file cells-12-02243-s001.zip]

Archive with 1 entries (1 files):
- cells-2527349-supplementary.pdf
